# Supplementary material for: Sleep restoration by optogenetic targeting of GABAergic neurons reprograms microglia and ameliorates pathological phenotypes in an Alzheimer’s disease model
Source: Mol Neurodegener. 2023 Dec 1;18:93. doi: 10.1186/s13024-023-00682-9 (PMC10693059; doi:10.1186/s13024-023-00682-9)
Supplement: Supplementary file 1 — Supplementary Material 1: Table S1. Supplemental Statistical Analysis [file 13024_2023_682_MOESM1_ESM.xlsx]

## Sheet: Statistical Analysis
Table S1. Supplementary Statistical Analysis
Figure	Comparison			Size	Analyses	p value
1F	24h	REM	NTG vs. APP	NTG = 11 APP = 12	Unpaired, t-test	0.4856
		NREM				<0.001***
		WAKE				<0.001***
	Light	REM				0.4237
		NREM				<0.001***
		WAKE				<0.001***
	Dark	REM				0.7929
		NREM				<0.001***
		WAKE				<0.001***
1K	24h	Delta (0.5-4)	NTG vs. APP	NTG = 11 APP = 12	Unpaired, t-test	0.0319*
		Theta (4-8)				0.9589
		Alpha (8-12)				0.3718
		Sigma (12-16)				0.0024**
		Beta (16-24)				<0.001***
	Light	Delta (0.5-4)				0.0311*
		Theta (4-8)				0.8143
		Alpha (8-12)				0.399
		Sigma (12-16)				0.0025**
		Beta (16-24)				<0.001***
	Dark	Delta (0.5-4)				0.0399*
		Theta (4-8)				0.5213
		Alpha (8-12)				0.3632
		Sigma (12-16)				0.0112*
		Beta (16-24)				<0.001***
1L	24h	REM	NTG vs. APP	NTG = 11 APP = 12	Unpaired, t-test	0.7427
		NREM				0.0044**
		WAKE				<0.001***
	Light	REM				0.8956
		NREM				0.0131*
		WAKE				<0.001***
	Dark	REM				0.4215
		NREM				0.0017**
		WAKE				0.0093**
1M	24h	REM	NTG vs. APP	NTG = 11 APP = 12	Unpaired, t-test	0.2111
		NREM				0.8093
		WAKE				0.0114*
	Light	REM				0.9606
		NREM				0.2207
		WAKE				0.0911
	Dark	REM				0.3293
		NREM				0.3129
		WAKE				0.005**
2C	24h	REM	APP-ChR2 vs. APP-ChR2-opto	APP-ChR2 = 6 APP-ChR2-opto = 6	Paired, t-test	0.197
		NREM				0.0022**
		WAKE				0.0035**
	Light	REM				0.3095
		NREM				0.0072**
		WAKE				0.0174*
	Dark	REM				0.1402
		NREM				0.0267*
		WAKE				0.0467*
2H	24h	Delta (0.5-4)	APP-ChR2 vs. APP-ChR2-opto	APP-ChR2 = 6 APP-ChR2-opto = 6	Paired, t-test	0.0121*
		Theta (4-8)				0.3423
	Light	Delta (0.5-4)				0.0253*
		Theta (4-8)				0.696
	Dark	Delta (0.5-4)				0.0301*
		Theta (4-8)				0.1725
2I	24h		APP-ChR2 vs. APP-ChR2-opto	APP-ChR2 = 6 APP-ChR2-opto = 6	Paired, t-test	0.0227*
	Light					0.0385*
	Dark					0.0128*
2J	24h	REM	APP-ChR2 vs. APP-ChR2-opto	APP-ChR2 = 6 APP-ChR2-opto = 6	Paired, t-test	0.7354
		NREM				0.0458*
		WAKE				0.0025**
	Light	REM				0.7183
		NREM				0.0128*
		WAKE				0.0104*
	Dark	REM				0.7312
		NREM				0.4454
		WAKE				0.0342*
2K	24h	REM	APP-ChR2 vs. APP-ChR2-opto	APP-ChR2 = 6 APP-ChR2-opto = 6	Paired, t-test	0.1107
		NREM				0.7372
		WAKE				0.0622
	Light	REM				0.245
		NREM				0.8381
		WAKE				0.0887
	Dark	REM				0.0538
		NREM				0.5462
		WAKE				0.111
3D-F	Plaque number	APP-mCherry-no opto vs. APP-mCherry-opto		APP-mCherry-no opto = 7 APP-mCherry-opto = 7 APP-ChR2-opto = 7	Two-way ANOVA	0.955
		APP-mCherry-opto vs. APP-ChR2-opto				0.0076**
	Plaque size	APP-mCherry-no opto vs. APP-mCherry-opto			Two-way ANOVA	>0.9999
		APP-mCherry-opto vs. APP-ChR2-opto				0.975
	Plaque burden	APP-mCherry-no opto vs. APP-mCherry-opto			Two-way ANOVA	0.8595
		APP-mCherry-opto vs. APP-ChR2-opto				0.0411*
3H-J	6E10	Cortex	APP-mCherry-opto vs. APP-ChR2-opto	APP-mCherry-opto = 6 APP-ChR2-opto = 6	Unpaired, t-test	0.0499*
		Hippocampus				0.0365*
	82E1	Cortex				0.0014**
		Hippocampus				0.0469*
	Methoxy-X04	Cortex				0.0162*
		Hippocampus				0.0254*
4D	APP-mCherry-no opto vs. APP-mCherry-opto			APP-mCherry-no opto = 7 APP-mCherry-opto = 7 APP-ChR2-opto = 7	Two-way ANOVA	0.6308
	APP-mCherry-opto vs. APP-ChR2-opto					<0.001***
4F	NTG-mCherry-no opto vs. NTG-mCherry-opto			NTG-mCherry-no opto = 6 NTG-mCherry-opto = 5 NTG-ChR2-opto = 5	Two-way ANOVA	0.8917
	NTG-mCherry-opto vs. NTG-ChR2-opto					0.6446
5B	NTG-mCherry-opto vs. APP-mCherry-opto			NTG-mCherry-opto = 10 APP-mCherry-opto = 10 APP-ChR2-opto = 10	Two-way ANOVA	0.0564
	APP-mCherry-opto vs. APP-ChR2-opto					0.7022
5C	Seconds in center	NTG-mCherry-opto vs. APP-mCherry-opto		NTG-mCherry-opto = 10 APP-mCherry-opto = 10 APP-ChR2-opto = 10	Two-way ANOVA	0.3767
		APP-mCherry-opto vs. APP-ChR2-opto				0.9098
	Seconds in border	NTG-mCherry-opto vs. APP-mCherry-opto				0.4425
		APP-mCherry-opto vs. APP-ChR2-opto				0.9052
5E	NTG-mCherry-opto vs. APP-mCherry-opto			NTG-mCherry-opto = 10 APP-mCherry-opto = 10 APP-ChR2-opto = 10	Two-way ANOVA	0.0179*
	APP-mCherry-opto vs. APP-ChR2-opto					0.0488*
5G	NTG-mCherry-opto vs. APP-mCherry-opto			NTG-mCherry-opto = 10 APP-mCherry-opto = 10 APP-ChR2-opto = 10	Two-way ANOVA	0.5581
	APP-mCherry-opto vs. APP-ChR2-opto					0.5859
5H	NTG-mCherry-opto vs. APP-mCherry-opto			NTG-mCherry-opto = 10 APP-mCherry-opto = 10 APP-ChR2-opto = 10	Two-way ANOVA	0.078
	APP-mCherry-opto vs. APP-ChR2-opto					0.7004
6B-E	Microglia count	APP-mCherry-opto vs. APP-ChR2-opto		APP-mCherry-opto = 6 APP-ChR2-opto = 6	Unpaired, t-test	0.0011**
	Microglia cell body volume					0.0037**
	Microglia average processes length					0.0459*
	Plaque-associated microglia					0.0459*
6G-K	Microglia number	APP-mCherry-opto vs. APP-ChR2-opto		APP-mCherry-opto = 6 APP-ChR2-opto = 6	Unpaired, t-test	0.047*
	Methoxy-X04					0.0155*
	CD36					0.6739
	CD68					0.0011**
	CSF-1R					0.0291*
S.1G	24h	Delta (0.5-4)	NTG vs. APP	NTG = 11 APP = 12	Unpaired, t-test	0.0768
		Theta (4-8)				0.36
		Alpha (8-12)				0.5599
		Sigma (12-16)				0.0084**
		Beta (16-24)				<0.001***
	Light	Delta (0.5-4)				0.0902
		Theta (4-8)				0.3441
		Alpha (8-12)				0.6196
		Sigma (12-16)				0.0128*
		Beta (16-24)				<0.001***
	Dark	Delta (0.5-4)				0.0694
		Theta (4-8)				0.5262
		Alpha (8-12)				0.2923
		Sigma (12-16)				0.0022**
		Beta (16-24)				<0.001***
S.1H	24h	Delta (0.5-4)	NTG vs. APP	NTG = 11 APP = 12	Unpaired, t-test	0.0777
		Theta (4-8)				0.7307
		Alpha (8-12)				0.612
		Sigma (12-16)				<0.001***
		Beta (16-24)				<0.001***
	Light	Delta (0.5-4)				0.0358*
		Theta (4-8)				0.7258
		Alpha (8-12)				0.2573
		Sigma (12-16)				<0.001***
		Beta (16-24)				<0.001***
	Dark	Delta (0.5-4)				0.1474
		Theta (4-8)				0.8709
		Alpha (8-12)				0.7688
		Sigma (12-16)				0.0043**
		Beta (16-24)				<0.001***
S.2A	24h	REM	NTG-mCherry vs. NTG-mCherry-opto	NTG-mCherry = 7 NTG-mCherry-opto = 7	Paired, t-test	0.2452
		NREM				0.8261
		WAKE				0.2069
	Light	REM				0.139
		NREM				0.2945
		WAKE				0.1059
	Dark	REM				0.9812
		NREM				0.3794
		WAKE				0.3353
S.2F	24h	Delta (0.5-4)	NTG-mCherry vs. NTG-mCherry-opto	NTG-mCherry = 7 NTG-mCherry-opto = 7	Paired, t-test	0.1727
		Theta (4-8)				0.0596
	Light	Delta (0.5-4)				0.7973
		Theta (4-8)				0.2309
	Dark	Delta (0.5-4)				0.6948
		Theta (4-8)				0.1684
S.2G	24h		NTG-mCherry vs. NTG-mCherry-opto	NTG-mCherry = 7 NTG-mCherry-opto = 7	Paired, t-test	0.1559
	Light					0.1029
	Dark					0.7159
S.3A	24h	REM	APP-mCherry vs. APP-mCherry-opto	APP-mCherry = 6 APP-mCherry-opto = 6	Paired, t-test	0.5997
		NREM				0.9786
		WAKE				0.8993
	Light	REM				0.6039
		NREM				0.3748
		WAKE				0.3145
	Dark	REM				0.9451
		NREM				0.3853
		WAKE				0.4183
S.3F	24h	Delta (0.5-4)	APP-mCherry vs. APP-mCherry-opto	APP-mCherry = 6 APP-mCherry-opto = 6	Paired, t-test	0.4775
		Theta (4-8)				0.0874
	Light	Delta (0.5-4)				0.3569
		Theta (4-8)				0.0946
	Dark	Delta (0.5-4)				0.7442
		Theta (4-8)				0.0876
S.3G	24h		APP-mCherry vs. APP-mCherry-opto	APP-mCherry = 6 APP-mCherry-opto = 6	Paired, t-test	0.1323
	Light					0.1598
	Dark					0.1136
S.4A	24h	REM	APP-mCherry vs. APP-ChR2	APP-mCherry = 6 APP-ChR2 = 6	Unpaired, t-test	0.8698
		NREM				0.9617
		WAKE				0.9382
S.4B	24h	Delta (0.5-4)	APP-mCherry vs. APP-ChR2	APP-mCherry = 6 APP-ChR2 = 6	Unpaired, t-test	0.9709
		Theta (4-8)				0.7192
S.4C	24h		APP-mCherry vs. APP-ChR2	APP-mCherry = 6 APP-ChR2 = 6	Unpaired, t-test	0.7093
	Light					0.7358
	Dark					0.9266
S.5A-C	6E10	Cortex	APP-mCherry-opto vs. APP-ChR2-no opto	APP-mCherry-opto = 6 APP-ChR2-no opto = 4	Unpaired, t-test	0.6622
		Hippocampus				0.4218
	82E1	Cortex				0.5536
		Hippocampus				0.7812
	Methoxy-X04	Cortex				0.7537
		Hippocampus				0.5058
S.5D-E	Microglia number	APP-mCherry-opto vs. APP-ChR2-no opto		APP-mCherry-opto = 6 APP-ChR2-no opto = 4	Unpaired, t-test	>0.9999
	Methoxy-X04					0.5921
S.6B-D	6E10	Amygadala	APP-mCherry-opto vs. APP-ChR2-opto	APP-mCherry-opto = 6 APP-ChR2-opto = 6	Unpaired, t-test	0.086
	82E1					0.5622
	Methoxy-X04					0.1527
S.7A	24h	REM	APP-ChR2 vs. APP-ChR2-opto-SD	APP-ChR2 = 3 APP-ChR2-opto-SD = 3	Paired, t-test	0.288
		NREM				0.2899
		WAKE				0.1466
S.7B-D	6E10	Cortex	APP-mCherry-opto vs. APP-ChR2-opto-SD	APP-mCherry-opto = 6 APP-ChR2-opto-SD = 5	Unpaired, t-test	0.6768
		Hippocampus				0.4457
	82E1	Cortex				0.714
		Hippocampus				0.4966
	Methoxy-X04	Cortex				0.8334
		Hippocampus				0.1422
S.7E-F	Microglia number	APP-mCherry-opto vs. APP-ChR2-opto-SD		APP-mCherry-opto = 6 APP-ChR2-opto-SD = 5	Unpaired, t-test	0.6596
	Methoxy-X04					0.573
S.8A-C	6E10	Cortex	APP-mCherry-opto vs. APP-ChR2-opto-40 Hz	APP-mCherry-opto = 6 APP-ChR2-opto-40 Hz = 5	Unpaired, t-test	0.5572
		Hippocampus				0.2532
	82E1	Cortex				0.4729
		Hippocampus				0.6181
	Methoxy-X04	Cortex				0.4138
		Hippocampus				0.7214
S.8D-E	Microglia number	APP-mCherry-opto vs. APP-ChR2-opto-40 Hz		APP-mCherry-opto = 6 APP-ChR2-opto-40 Hz = 5	Unpaired, t-test	0.5684
	Methoxy-X04					0.063
